# Supplementary material for: Integrated Medical and Digital Approaches to Enhance Post-Bariatric Surgery Care: A Prototype-Based Evaluation of the NutriMonitCare System in a Controlled Setting
Source: Nutrients. 2025 Aug 2;17(15):2542. doi: 10.3390/nu17152542 (PMC12348797; doi:10.3390/nu17152542)
Supplement: Supplementary file 1 [file nutrients-17-02542-s001.zip]

Archive with 1 entries (1 files):
- nutrients-3769641-supplementary.pdf
